# Supplementary material for: The Electrical Conductivity of Molten Oxide-Fluoride Cryolite Mixtures
Source: Materials (Basel). 2021 Dec 3;14(23):7419. doi: 10.3390/ma14237419 (PMC8658855; doi:10.3390/ma14237419)
Supplement: Supplementary file 1 [file materials-14-07419-s001.zip]

Archive with 1 entries (1 files):
- materials-1444161-supplementary.pdf
